# Supplementary material for: Increasing multimonth dispensing of antiretrovirals and assessing the effect on viral load suppression among children and adolescents receiving HIV services in Nigeria
Source: PLoS One. 2023 Jun 14;18(6):e0286303. doi: 10.1371/journal.pone.0286303 (PMC10266651; doi:10.1371/journal.pone.0286303)
Supplement: S1 File — (XLSX) [file pone.0286303.s001.xlsx]

## Sheet: CALHIV MMD SIDHAS 2_18 yrs
Figure 1
		Oct–Dec 2019 Baseline	Jan–Mar 2020	Apr–Jun 2020	Jul–Sept 2020	Oct–Dec 2020	Jan–Mar 2021 Endline
	<3 months	0.763558	0.457278	0.237037	0.194671	0.135317	0.113446
	3–5-MMD	0.16192	0.429446	0.528571	0.509602	0.499186	0.489492
	6-MMD	0.074522	0.113276	0.234392	0.295727	0.365496	0.397062
	MMD	0.236442	0.542722	0.762963	0.805329	0.864683	0.886554
Figure 2
MMD	2–4	0.209719	0.328386	0.432143	0.536977	0.64977	0.714504
MMD	5–9	0.226175	0.41328	0.55029	0.618165	0.745794	0.79007
MMD	10–14	0.283747	0.669274	0.904198	0.90748	0.936733	0.94484
MMD	15–18	0.212443	0.658261	0.980907	0.988268	0.990138	0.991989
Figure 4
VLS	2–4	0.528926	0.629747	0.629747	0.72807	0.824601	0.912381
VLS	5–9	0.566781	0.643875	0.643875	0.750685	0.848519	0.923935
VLS	10–14	0.669027	0.773333	0.773333	0.839385	0.871145	0.909369
VLS	15–18	0.755708	0.827097	0.827097	0.863983	0.890317	0.940449
Figure 3
		24			5–9			10–14			15–18
		Oct–Dec 2019	Jan–Mar 2021		Oct–Dec 2019	Jan–Mar 2021		Oct–Dec 2019	Jan–Mar 2021		Oct–Dec 2019	Jan–Mar 2021
	<3 months	0.790281	0.285496		0.773825	0.20993		0.716253	0.0551601		0.787557	0.00801068
	3–5-MMD	0.173913	0.615267		0.158831	0.656794		0.180441	0.442171		0.138088	0.341789
	6-MMD	0.0358056	0.0992366		0.0673443	0.133275		0.103306	0.502669		0.0743551	0.6502
Figure 5
		Oct–Dec 2019 Baseline	Jan–Mar 2020	Apr–Jun 2020	Jul–Sept 2020	Oct–Dec 2020	Jan–Mar 2021 Endline
	VLS	0.64	0.73	0.73	0.81	0.86	0.92
	MMD	0.23	0.54	0.75	0.8	0.86	0.89
	Optimized regimen	0.58	0.65	0.7	0.75	0.79	0.79
Figure 7
		2–4							5–9							10–14							15–18
		Oct–Dec 2019 Baseline	Jan–Mar 2020	Apr–Jun 2020	Jul–Sept 2020	Oct–Dec 2020	Jan–Mar 2021 Endline		Oct–Dec 2019 Baseline	Jan–Mar 2020	Apr–Jun 2020	Jul–Sept 2020	Oct–Dec 2020	Jan–Mar 2021 Endline		Oct–Dec 2019 Baseline	Jan–Mar 2020	Apr–Jun 2020	Jul–Sept 2020	Oct–Dec 2020	Jan–Mar 2021 Endline		Oct–Dec 2019 Baseline	Jan–Mar 2020	Apr–Jun 2020	Jul–Sept 2020	Oct–Dec 2020	Jan–Mar 2021 Endline
	Currently on ART	458	539	556	622	636	655		856	1000	1038	1077	1062	1148		811	896	934	1017	1045	1124		1030	1153	1263	1451	1511	1498
	Optimized regimen	127	362	476	590	601	639		94	163	235	409	443	513		630	675	704	687	830	854		993	1118	1237	1421	1493	1479
	Optimized regimen among currently on ART	0.28	0.67	0.86	0.95	0.94	0.98		0.109813	0.163	0.226397	0.379759	0.417137	0.446864		0.776819	0.753348	0.753747	0.675516	0.794258	0.759786		0.964078	0.969644	0.979414	0.979325	0.988087	0.987316
	VLS	0.528926	0.629747	0.629747	0.72807	0.824601	0.912381		0.566781	0.643875	0.643875	0.750685	0.848519	0.923935		0.669027	0.773333	0.773333	0.839385	0.871145	0.909369		0.755708	0.827097	0.827097	0.863983	0.890317	0.940449
	MMD	0.209719	0.328386	0.432143	0.536977	0.64977	0.714504		0.226175	0.41328	0.55029	0.618165	0.745794	0.79007		0.283747	0.669274	0.904198	0.90748	0.936733	0.94484		0.212443	0.658261	0.980907	0.988268	0.990138	0.991989
Figure 8
		Oct–Dec 2019 Baseline	Jan–Mar 2020	Apr–Jun 2020	Jul–Sept 2020	Oct–Dec 2020	Jan–Mar 2021 Endline
	Currently on ART	3155	3588	3791	4167	4254	4425
	Enrolled in CAG	30	108	135	354	496	785
	Enrolled in CAG among currently on ART	0.00950872	0.0301003	0.0356107	0.0849532	0.116596	0.177401
	Enrolled in CAG and on MMD	0.53	0.68	0.84	0.84	0.89	0.84
Figure 9
		Jan–Mar 2021 Endline	Jul–Sept 2021 Follow-up
MMD	2–4	0.71	0.67
	5–9	0.79	0.75
	10–14	0.94	0.94
	15–18	0.99	1
